# Supplementary material for: Comparative Assessment of the Acute Effects of Whey, Rice and Potato Protein Isolate Intake on Markers of Glycaemic Regulation and Appetite in Healthy Males Using a Randomised Study Design
Source: Nutrients. 2021 Jun 23;13(7):2157. doi: 10.3390/nu13072157 (PMC8308460; doi:10.3390/nu13072157)
Supplement: Supplementary file 1 [file nutrients-13-02157-s001.zip]

Archive with 1 entries (1 files):
- nutrients-1223300-supplementary.pdf
